# Supplementary material for: Function-based high-throughput screening for antibody antagonists and agonists against G protein-coupled receptors
Source: Commun Biol. 2020 Mar 26;3:146. doi: 10.1038/s42003-020-0867-7 (PMC7099005; doi:10.1038/s42003-020-0867-7)
Supplement: Supplementary file 3 — Supplementary Data [file 42003_2020_867_MOESM3_ESM.xlsx]

## Sheet: Figure 1
Fig. 1a		FL1-H Alexa 488
		Mean	Median	GeoMean
	Parental	7620.22	3892.5	4231.74
	E3	293973	258709	237983
	JN241	264108	218465	208281
	JN126P13	290019	242360	232536
Fig. 1b		Product at 460 nm			Substrate at 530 nm
		Mean	Median	GeoMean	Mean	Median	GeoMean
	E3	400	311	210	317	239	197
	JN241	193	86.6	78.2	684	570	445
Fig. 1c		Product at 460 nm			Substrate at 530 nm
		Mean	Median	GeoMean	Mean	Median	GeoMean
	E3	159	82.2	63.7	520	421	291
	JN126P13	361	253	152	615	524	334

## Sheet: Figure 2
Fig. 2a		Product at 460 nm			Substrate at 530 nm
		Mean	Median	GeoMean	Mean	Median	GeoMean
	Parental	777	832	327	472	500	264
	Library	551	279	150	421	417	184
Fig. 2b	Product 460nm	cell-displayed library	1st round sorted	2nd round sorted	3rd round sorted	Medium alone
		50542	47648	39616	38711	6356
		53801	46129	38204	36081	6553
		54364	47503			6803
						6570.67
	Substrate 530 nm	cell-displayed library	1st round sorted	2nd round sorted	3rd round sorted	Medium alone
		39163	46583	51778	60357	7017
		38555	44160	48481	59689	6803
		40769	47297			6827
	Average					6882.33
	Ratio product/substrate	cell-displayed library	1st round sorted	2nd round sorted	3rd round sorted
		1.36216	1.03468	0.736047	0.601038
		1.4912	1.06118	0.760441	0.558837
		1.41039	1.01281
	Average	1.42125	1.03622	0.748244	0.579938
		cell vs sort1	sort 1 vs sort 2	sort 2 vs sort 3
	P value	0.000661425	0.000749407	0.020332
Fig. 2c
	Clone No.	1	2	3	4	5	6	7	8	9	10	11	12	13	14	15	16	Negative control	Positive control
	Ratio product/substrate	1.78946	1.57195	1.89766	1.13234	0.828358	1.26084	1.58484	2.11257	1.35769	0.675658	0.970427	1.5068	1.73119	0.674093	1.64518	1.07369	0.61095	2.37748
	% inhibition	33.2867	45.6	27.1618	70.4851	87.693	63.2108	44.8703	14.9961	57.7283	96.337	79.6508	49.2878	36.5855	96.4256	41.4543	73.8051	100	0
	Clone No.	17	18	19	20	21	22	23	24	25	Negative control	Positive control
	Ratio product/substrate	2.11545	1.77861	1.21376	1.75624	1.61187	1.43287	0.545659	0.935925	1.29305	0.441365	2.21881
	% inhibition	5.81514	24.7658	56.5446	26.0243	34.1466	44.2174	94.1324	72.1757	52.0834	100	0
	Clone No.	26	27	28	29	30	31	32	33	34	35	36	Negative control	Positive control
	Ratio product/substrate	0.647536	1.4588	1.59512	2.13976	0.313779	0.630302	2.04419	0.543502	1.19693	0.93541	1.55748	0.465266	2.05138
	% inhibition	88.5084	37.3605	28.7658	-5.57165	109.551	89.5949	0.453473	95.0674	53.8706	70.3588	31.139	100	0
	Clone No.	37	38	39	40	41	42	43	44	45	46	47	48	49	50	Negative control	Positive control
	Ratio product/substrate	1.27276	0.468109	1.21949	0.776134	1.51816	1.3331	2.56776	0.435029	1.5787	2.77515	0.744424	1.12334	0.40696	0.717477	0.435508	2.26885
	% inhibition	54.3318	98.2218	57.2373	81.4205	40.9464	51.0406	-16.304	100.026	37.6444	-27.6165	83.1501	62.4819	101.557	84.6199	100	0
	Clone No.	51	52	53	54	55	56	57	58	59	60	61	62	Negative control	Positive control
	Ratio product/substrate	1.47267	2.07508	1.49391	1.32818	1.73021	0.821589	1.97403	2.01861	1.69447	0.836175	1.83685	1.98651	0.358631	1.937
	% inhibition	29.4183	-8.74833	28.0731	38.5728	13.1018	70.6686	-2.34561	-5.17058	15.3663	69.7445	6.34511	-3.13639	100	0
	Clone No.	63	64	65	66	67	68	69	70	71	72	73	74	75	76	77	78	79	80	Negative control	Positive control
	Ratio product/substrate	0.690731	0.717659	0.487694	0.845587	0.273704	1.46322	1.29233	1.69713	0.91366	1.64937	1.06128	0.315942	1.45907	1.63587	1.31557	0.547199	0.923471	2.24811	0.515193	2.3136
	% inhibition	90.2392	88.7419	101.529	81.6285	113.428	47.285	56.7874	34.2787	77.8433	36.9342	69.6348	111.079	47.5161	37.6848	55.495	98.2203	77.2978	3.64125	100	0
	Clone No.	81	82	83	84	85	86	87	88	89	90	91	Negative control	Positive control
	Ratio product/substrate	2.37577	1.90523	1.18023	0.804242	1.18026	1.64617	1.07539	1.02447	1.90308	0.70662	1.12722	0.420787	1.85968
	% inhibition	-35.8668	-3.16536	47.2205	73.3507	47.2181	14.8384	54.5065	58.0456	-3.01627	80.1352	50.9047	100	0
	Clone No.	92	93	94	95	96	97	98	99	100	101	102	103	104	105	106	Negative control	Positive control
	Ratio product/substrate	1.60334	0.659177	1.85616	0.609253	0.549081	0.975102	0.765699	0.716235	0.194424	1.01772	0.765766	0.665242	0.253133	0.670191	0.181419	0.505857	2.31159
	% inhibition	39.2222	91.5093	25.2217	94.274	97.6063	74.0137	85.6102	88.3495	117.247	71.6537	85.6065	91.1734	113.996	90.8993	117.967	100	0
	Clone No.	107	108	109	110	111	112	113	114	115	116	117	118	119	120	121	122	123	124	125	126	127	Negative control	Positive control
	Ratio product/substrate	0.524075	1.2316	1.99696	1.09171	0.757458	0.554307	1.7876	0.977605	1.93502	0.676658	1.45505	1.03788	0.480021	1.14079	1.36286	1.32446	3.00188	1.11275	2.36743	0.951267	1.41207	0.390698	2.12541
	% inhibition	92.3113	51.5249	7.40423	59.5893	78.8575	90.5685	19.4733	66.1668	10.9753	83.5154	38.6437	62.6923	94.8508	56.7596	43.9582	46.172	-50.5256	58.3764	-13.9516	67.6851	41.1216	100	0
Fig. 2d		IC50, M	95% Confidence interval
	JN400	5.952e-08	5.197e-008 to 6.832e-008
	JN401	3.57e-07	2.488e-007 to 7.866e-007
	JN402	1.23e-07	1.114e-007 to 1.445e-007
	JN406	1.05e-07	9.183e-008 to 1.201e-007
	JN409	2.79e-07	2.367e-007 to 3.472e-007
	JN411	1.46e-07	1.202e-007 to 1.787e-007
	JN412	1.12e-07	1.004e-007 to 1.329e-007
	JN413	6.668e-08	5.721e-008 to 7.802e-008
	JN414	1.04e-07	9.056e-008 to 1.265e-007
Fig. 2c		IC50, M	Log[IC50]	% inhibition
	JN400	5.952e-08	-7.22534	109.551
	JN401	3.57e-07	-6.44733	68.8848
	JN402	1.23e-07	-6.91009	88.6302
	JN406	1.05e-07	-6.97881	92.7148
	JN409	2.79e-07	-6.5544	77.0434
	JN411	1.46e-07	-6.83565	73.3507
	JN412	1.12e-07	-6.95078	87.6549
	JN413	6.668e-08	-7.176	100.195
	JN414	1.04e-07	-6.98297	90.5685

## Sheet: Figure 3
Fig. 3a
	conc. M	JN400			conc. M	JN406			conc. M	JN411			conc. M	JN409			conc. M	JN404
	1e-06	15208			1e-06	14800	16904		1e-06	13760	13868		1e-06	17696	18620		1e-06	44756	33276
	5e-07	15976	15720		5e-07	17852	22876		5e-07	16740	18408		5e-07	36812	42760		5e-07	96604	100416
	2.5e-07	20036	19484		2.5e-07	29072	33340		2.5e-07	29640	43952		2.5e-07	83548	66740		2.5e-07	115732	117996
	1.25e-07	26852	32420		1.25e-07	63316	49224		1.25e-07	60440	83172		1.25e-07	115460	109592		1.25e-07	113216	124084
	6.25e-08	63180	71780		6.25e-08	121996	108628		6.25e-08	100520	106900		6.25e-08	126740	126572		6.25e-08	124596	127740
	3.13e-08	136224	126908		3.13e-08	130924	133504		3.13e-08	111976	112432		3.13e-08	128724	125392		3.13e-08	124040	121424
	1.56e-08	138884	115420		1.56e-08	124856	121152		1.56e-08	116040	113644		1.56e-08	124204	122596		1.56e-08	128200	139296
	0	104556	116744		0	111152	105552		0	89148	102056		0	109884	99116		0	112888	103000
Fig. 3b
665-background	conc. M	JN400			conc. M	JN406			conc. M	JN411			conc. M	JN409			conc. M	JN404
	1e-06	428	512		1e-06	687	683		1e-06	549	551		1e-06	637	610		1e-06	633	557
	2e-07	721	709		2.5e-07	765	870		2.5e-07	1298	1432		2.5e-07	1583	1602		2.5e-07	2370	3325
	4e-08	5491	5956		6.25e-08	4590	4852		6.25e-08	5029	4847		6.25e-08	4506	4438		6.25e-08	4403	5013
	8e-09	5031	6122		1.56e-08	4581	4805		1.56e-08	4845	4926		1.56e-08	4450	4608		1.56e-08	4771	4771
	1.6e-09	5210	5916		3.91e-09	4708	4987		3.91e-09	4760	4531		3.91e-09	4476	4207		3.91e-09	5012	4539
	0	4103	5635		0	4713	4799		0	4690	4830		0	4660	4580		0	5087	5110
615-background	conc. M	JN400			conc. M	JN406			conc. M	JN411			conc. M	JN409			conc. M	JN404
	1e-06	2235	2275		1e-06	2073	1979		1e-06	1884	2027		1e-06	2013	1940		1e-06	2080	2245
	2e-07	2334	2611		2.5e-07	1937	2043		2.5e-07	2224	2062		2.5e-07	2119	2211		2.5e-07	2349	2473
	4e-08	3564	3753		6.25e-08	2699	2876		6.25e-08	2950	2937		6.25e-08	2732	2611		6.25e-08	2734	2762
	8e-09	3044	3762		1.56e-08	2582	2743		1.56e-08	2764	2937		1.56e-08	2552	2599		1.56e-08	2824	2769
	1.6e-09	3144	3560		3.91e-09	2775	2819		3.91e-09	2786	2626		3.91e-09	2675	2579		3.91e-09	2673	2596
	0	2422	3499		0	2654	2624		0	2703	2518		0	2544	2671		0	2857	2806
Ratio 665/615	conc. M	JN400			conc. M	JN406			conc. M	JN411			conc. M	JN409			conc. M	JN404
	1e-06	0.191499	0.225055		1e-06	0.331404	0.345124		1e-06	0.291401	0.27183		1e-06	0.316443	0.314433		1e-06	0.304327	0.248107
	2e-07	0.308912	0.271543		2.5e-07	0.394941	0.425844		2.5e-07	0.583633	0.694471		2.5e-07	0.74705	0.724559		2.5e-07	1.00894	1.34452
	4e-08	1.54068	1.587		6.25e-08	1.70063	1.68707		6.25e-08	1.70475	1.65032		6.25e-08	1.64934	1.69973		6.25e-08	1.61046	1.81499
	8e-09	1.65276	1.62733		1.56e-08	1.77421	1.75173		1.56e-08	1.75289	1.67722		1.56e-08	1.74373	1.77299		1.56e-08	1.68945	1.723
	1.6e-09	1.65712	1.6618		3.91e-09	1.69658	1.76907		3.91e-09	1.70854	1.72544		3.91e-09	1.67327	1.63125		3.91e-09	1.87505	1.74846
	0	1.69405	1.61046		0	1.77581	1.82889		0	1.73511	1.91819		0	1.83176	1.71471		0	1.78054	1.8211
Fig. 3c	GeoMean (Alexa 488)	anti-HA		Ave.		GeoMean (Alexa 488)	Isotype control	PBS	highest sdAb
	WT APJ	358235	352825	355530		WT APJ	3449.27	3575
	APJ/DOR N-term	372907	358790	365848		APJ/DOR N-term	3478.37	3484.61
	APJ/DOR ECL1	558742	529265	544003		APJ/DOR ECL1	3963.37	3533.35
	APJ E174A	434381	442920	438650		APJ E174A	3194.37	3279.21
	APJ/DOR ECL3	25282.8	26378.2	25830.5		APJ/DOR ECL3	3597.97	3659.43	55252
	JN400	GeoMean (Alexa 488)	Ratio	% Normalized binding activity		JN406	GeoMean (Alexa 488)	Ratio	% Normalized binding activity		JN411	GeoMean (Alexa 488)	Ratio	% Normalized binding activity		JN409	GeoMean (Alexa 488)	Ratio	% Normalized binding activity		JN404	GeoMean (Alexa 488)	Ratio	% Normalized binding activity
	WT APJ	275758	0.773346	100		WT APJ	371168	1.04443	100		WT APJ	200782	0.560318	100		WT APJ	130066	0.359394	100		WT APJ	245308	0.686829	100
	APJ/DOR N-term	287385	0.783468	101.309		APJ/DOR N-term	247175	0.672501	64.3891		APJ/DOR N-term	188135	0.509572	90.9433		APJ/DOR N-term	4595.54	0.00306578	0.853039		APJ/DOR N-term	116643	0.312278	45.4667
	APJ/DOR ECL1	432252	0.793233	102.571		APJ/DOR ECL1	129671	0.233384	22.3455		APJ/DOR ECL1	103616	0.185176	33.0484		APJ/DOR ECL1	16135.1	0.0233163	6.48767		APJ/DOR ECL1	127514	0.229394	33.399
	APJ E174A	17734	0.0332011	4.29317		APJ E174A	7559.76	0.00983196	0.941367		APJ E174A	137929	0.309275	55.1964		APJ E174A	37350.5	0.0782579	21.7749		APJ E174A	3872.43	0.00136255	0.198382
	APJ/DOR ECL3	54120	0.978059	126.471		APJ/DOR ECL3	49977.5	0.897768	85.9574		APJ/DOR ECL3	34254.7	0.593018	105.836		APJ/DOR ECL3	3369.95	-0.00561077	-1.56117		APJ/DOR ECL3	39233.6	0.689523	100.392

## Sheet: Figure 4
Fig. 4a		Product at 460 nm			Substrate at 530 nm
		Mean	Median	GeoMean	Mean	Median	GeoMean
	Parental	113	28.1	31.9	595	455	205
	Library	234	63.5	65	675	526	265
Fig. 4b		cell-displayed library	1st round sorted	2nd round sorted	3rd round sorted	Medium
	product 460 nm	21438	23542	25296	36584	7763
		21529	25643	26808	33206
		23635	25578	24903	34278
					30502
	substrate 530 nm	74502	68481	67024	79539	8573
		72558	66686	68963	80453
		74328	71716	70818	78971
					70079
	Ratio product/substrate	0.20742	0.263387	0.299961	0.406124
		0.215144	0.307676	0.315367	0.353965
		0.241381	0.282137	0.275363	0.376644
					0.369704
	Average	0.221315	0.2844	0.296897	0.376609
		cell vs sort1	sort 1 vs sort 2	sort 2 vs sort 3
	P value	0.0185133	0.51082	0.00438017
Fig. 4c
	Clone No.	1	2	3	4	5	6	7	8	9	10	11	12	13	14	15	16	17	18	Negative control	Positive control
	Ratio product/substrate	0.777503	0.355451	0.846021	0.544056	0.947861	0.389473	0.418559	0.447463	1.27252	1.08068	1.22416	0.443855	0.655668	1.2501	1.53647	0.98622	1.37329	0.65617	0.520631	2.26373
	% activation	14.7365	-9.47619	18.6673	1.34387	24.5098	-7.52441	-5.85576	-4.19753	43.1352	32.1293	40.3605	-4.40455	7.74694	41.8492	58.2775	26.7104	48.9163	7.77573	0	100
	Clone No.	19	20	21	22	23	24	25	26	27	28	29	30	31	32	33	34	35	36	37	38	39	40	Negative control	Positive control
	Ratio product/substrate	0.289634	0.478671	0.317259	0.517126	0.463919	0.382968	0.821678	2.37493	0.560885	0.861715	1.11784	1.70408	1.30155	0.74111	1.95454	0.530107	1.87811	1.68889	1.30738	1.09308	0.165037	1.59823	0.246468	2.37816
	% activation	2.02494	10.8929	3.32088	12.6969	10.2009	6.40338	26.9838	99.8484	14.7496	28.862	40.8771	68.3783	49.4951	23.2042	80.1276	13.3058	76.5421	67.6657	49.7684	39.7158	-3.82004	63.4127	0	100
	Clone No.	41	42	43	44	45	46	47	48	49	50	51	52	53	54	Negative control	Positive control
	Ratio product/substrate	0.826847	0.358021	1.6	0.191572	0.277378	0.74372	0.36321	0.367008	1.30417	1.52895	0.334447	0.26758	0.755604	0.160467	0.600004	2.5001
	% activation	11.9386	-12.7353	52.6288	-21.4953	-16.9795	7.56364	-12.4622	-12.2623	37.0596	48.8893	-13.976	-17.4951	8.1891	-23.1323	0	100
	Clone No.	55	56	57	58	59	60	61	62	63	64	65	66	67	68	69	Negative control	Positive control
	Ratio product/substrate	1.65216	1.07881	0.782112	0.824773	0.877665	0.939339	0.794074	1.89823	0.722127	2.10759	0.323847	0.951275	1.47027	0.334944	2.55615	0.704077	3.10039
	% activation	39.5643	15.6378	3.25645	5.03672	7.24394	9.81762	3.75563	49.8329	0.75322	58.5695	-15.8673	10.3157	31.9736	-15.4042	77.2885	0	100
	Clone No.	70	71	72	Negative control	Positive control
	Ratio product/substrate	0.374825	0.238173	0.449147	0.292537	2.59926
	% activation	3.56729	-2.35678	6.78925	0	100

## Sheet: Figure 5
Fig. 5a	GeoMean (Alexa 488)	anti-HA	JN300	Isotype	PBS
	Hu APJ cell	205963	58486.1	6161.4	5628.7
	Hu SSTR2 cell	208099	4181.7	3935.4	3893.6
Fig. 5b	GeoMean (Alexa 488)	Anti-HA		Ave.		GeoMean (Alexa 488)	Isotype control	PBS	highest sdAb
	WT APJ	358235	352825	355530		WT APJ	3449.27	3575
	APJ/DOR N-term	372907	358790	365848		APJ/DOR N-term	3478.37	3484.61
	APJ/DOR ECL1	558742	529265	544003		APJ/DOR ECL1	3963.37	3533.35
	APJ E174A	434381	442920	438650		APJ E174A	3194.37	3279.21
	APJ/DOR ECL3	25282.8	26378.2	25830.5		APJ/DOR ECL3	3597.97	3659.43	55252
	JN300	GeoMean (Alexa 488)	Ratio	% Normalized binding activity
	WT APJ	82094.9	0.223097	100
	APJ/DOR N-term	5223.94	0.00479996	2.15152
	APJ/DOR ECL1	4108.53	0.00106422	0.47702
	APJ E174A	3692.65	0.000949622	0.425655
	APJ/DOR ECL3	5184.46	0.0295591	13.2495
Fig. 5c	conc. M	JN300		Isotype control
	1e-06	87232	97964	18075	15205
	5e-07	85884	94004	15802	15045
	2.5e-07	76988	88392	14246	14294
	1.25e-07	69720	70956	16108	12813
	6.25e-08	34660	34400	15868	13267
	3.13e-08	17032	16456	14694	11197
	1.56e-08	16800	16884	13413	14042
	7.81e-09	16276	16532	13257	12784
	0	13752	14600
Fig. 5d		665-background					615-backgroun
	conc. M	JN300		Isotype control			JN300		Isotype control
	1e-06	4796	4144	489	673		2700	2479	2106	2122
	3.33e-07	4744	4628	361	758		2872	2547	2138	2156
	1.11e-07	3842	4052	502	594		2712	2623	2062	2068
	3.7e-08	433	525	510	674		2115	1810	2064	2147
	1.23e-08	518	377	525	617		2262	1688	2122	2188
	4.12e-09	540	440	394	579		2156	1832	2041	2151
	Ratio 665/615
	conc. M	JN300		Isotype control
	1e-06	1.7763	1.67164	0.232194	0.317154
	3.33e-07	1.65181	1.81704	0.168849	0.351577
	1.11e-07	1.41667	1.5448	0.243453	0.287234
	3.7e-08	0.204728	0.290055	0.247093	0.313926
	1.23e-08	0.229001	0.223341	0.247408	0.281993
	4.12e-09	0.250464	0.240175	0.193043	0.269177
Fig. 5e
	conc. M	JN300		Isotype control
	1e-06	9964	10868	716	668
	2e-07	9832	10672	644	716
	5e-08	1340	1952	684	672
	1.25e-08	892	748	692	760
	3.125e-09	728	644	704	616
	7.8125e-10	644	672	568	676
	0	700	584	720	684
